# Supplementary material for: Dissemination of Carbapenemases and MCR-1 Producing Gram-Negative Bacteria in Aquatic Environments in Batna, Algeria
Source: Antibiotics (Basel). 2022 Sep 27;11(10):1314. doi: 10.3390/antibiotics11101314 (PMC9598638; doi:10.3390/antibiotics11101314)
Supplement: Supplementary file 1 [file antibiotics-11-01314-s001.zip]

Archive with 5 entries (5 files):
- Supplementary data_Figure S1.pptx
- Supplementary data_Figure S2.pptx
- Supplementary data_File S1.xlsx
- Supplementary data_File S2.pdf
- Supplementary data_Table S1.pdf
