# Supplementary material for: Dissemination of Carbapenemases and MCR-1 Producing Gram-Negative Bacteria in Aquatic Environments in Batna, Algeria
Source: Antibiotics (Basel). 2022 Sep 27;11(10):1314. doi: 10.3390/antibiotics11101314 (PMC9598638; doi:10.3390/antibiotics11101314)
Supplement: Supplementary file 1 [file antibiotics-11-01314-s001.zip › Supplementary data_File S1.xlsx]

## Sheet: Wastewater_1
Wastewater, enterobacteria and aeromonads
					Disc diffusion															MICs (µg/ml)
N°	Strain	Sample	Identification	Isolation medium	AMC	FOX	CTX	CAZ	FEP	ATM	ETP	IPM	TOB	CN	AK	CIP	SXT	CT	MCNP Test	E-test ETP	E-test IPM	CST by BMD	Resistance mechanisms	Sequence type
1	C03	CAC1	Citrobacter freundii /braakii	ETP	R	R	R	R	R	R	R	S	R	R	S	R	R	20	+	6	1.5		OXA-48, CTX-M-A, TEM
2	C02	CAC1	Citrobacter braakii	ETP	R	R	R	R	R	R	R	S	R	R	S	R	R	20	+	6	1.5		OXA-48, CTX-M-A, TEM, SHV
3	C25	CAC2	Lelliottia amnigena	ETP	R	S	R	R	R	R	R	S	S	R	S	S	R	22	+	0.75	0.5		OXA-48, CTX-M-A, TEM
4	C01	CAC1	Citrobacter freundii /braakii	ETP	R	R	R	R	R	R	R	S	R	R	S	R	R	20	+	4	1		OXA-48, CTX-M-A, TEM
5	C54	CAC3	Citrobacter freundii /braakii	ETP	R	R	R	R	R	R	R	S	I	R	S	R	R	21	+	16	2		OXA-48, SHV, CTX-M-A, TEM
6	C19	CAC1	Citrobacter freundii	ETP CST	R	S	R	R	R	I	S	S	R	R	S	R	R	21	+	0.5	0.75		OXA-48, CTX-M-A, TEM
7	C58	CAC3	Citrobacter freundii /braakii	IPM	R	S	R	R	I	I	R	R	S	I	S	R	R	23	+	>32	16		OXA-48, SHV, CTX-M-A, TEM
8	C55	CAC3	Citrobacter freundii /braakii	ETP	R	S	R	R	R	R	R	R	I	I	S	R	R	23	+	>32	>32		OXA-48, SHV, CTX-M-A, TEM
9	C6	CAC1	Citrobacter braakii	IPM	R	S	R	S	R	S	R	R	I	R	S	R	R	26	+	>32	6		OXA-48, SHV, CTX-M-A, TEM
10	C58A	CAC3	Citrobacter freundii /braakii	IPM	R	S	R	R	I	I	R	S	S	I	S	R	R	23	+	4	1		OXA-48, CTX-M-A, TEM
11	C205	CAC2	Escherichia coli	CST	I	S	S	S	S	S	S	S	S	S	S	R	S	R				4	mcr-1, TEM	ST453
12	C203	CAC1	Escherichia coli	CST	I	S	S	S	S	S	S	S	S	S	S	R	R	R				4	mcr-1, TEM	ST155
13	H46	UH5	Providencia rettgeri	ETP CST	R	R	R	R	S	R	R	R	S	I	R	R	R	R	+	6	8		OXA-48, TEM
14	H55	UH6	Providencia rettgeri	ETP CST	R	R	R	R	S	R	R	R	S	R	S	R	R	R	+	6	8		OXA-48, TEM
15	H76	UH8	Escherichia coli	ETP	R	R	S	S	S	S	R	S	I	S	S	R	R	17	+	1	0.38		OXA-48
16	H32	UH3	Kluyvera intermedia	ETP	R	R	R	R	R	R	R	R	I	R	S	I	S	25	+	>32	>32		OXA-48, CTX-M-A
17	H54	UH5	Klebsiella pneumoniae	ETP	R	R	R	R	R	R	R	S	R	R	R	R	R	17	+	>32	2		OXA-181, TEM, SHV, CTX-M-A
18	H78	UH7	Escherichia coli	ETP	R	R	S	S	S	S	R	S	I	S	S	R	R	16	+	1	0.38		OXA-48
19	H37	UH4	Enterobacter cloacae complex	IPM	R	R	I	I	I	I	S	I	R	S	S	R	R	18	+	0.5	4		KPC-2, SHV
20	H62	UH6	Kluyvera intermedia	IPM	R	R	R	R	R	R	R	R	I	R	S	I	S	26	+	>32	>32		OXA-48, CTX-M-A
21	H105	UH9	Klebsiella pneumoniae	ETP	R	R	R	R	R	R	R	S	R	R	S	R	S	20	+	>32	2		NDM-5, TEM, SHV, CTX-M-A
22	H204	UH7	Escherichia coli	CST	R	S	S	S	S	S	S	S	S	S	S	R	R	R				4	mcr-1	ST167
23	H29	UH3	Aeromonas hydrophila	IPM	R	R	R	R	R	I	R	R	I	R	S	R	R	15	+	>32	>32		OXA-48, TEM, CTX-M-A
24	H14	UH1	Aeromonas hydrophila/caviae	ETP	R	R	R	R	R	R	R	S	R	R	S	R	R	16	+	3	1		KPC-2, TEM
25	H08	UH1	Aeromonas sp.	IPM	R	R	R	R	R	R	R	R	R	I	S	R	R	17	+	>32	6		KPC-2
26	H44	UH4	Aeromonas sp.	ETP	R	R	R	R	R	R	R	S	R	R	S	R	R	19	+	1	0.75		KPC-2, TEM, CTX-M-A
27	H50	UH5	Aeromonas hydrophila/caviae	IPM	R	R	R	R	R	R	R	R	I	S	S	S	S	18	+	>32	12		KPC-2
28	H06	UH1	Aeromonas caviae	IPM	R	R	R	R	R	R	R	R	R	S	S	R	S	27	+	>32	>32		KPC-2
29	H203	UH4	Escherichia coli	CST	I	S	S	S	S	S	S	S	S	S	S	S	S	R				4	mcr-1, TEM	ST1251
30	H205	UH7	Escherichia coli	CST	R	S	S	S	S	S	S	S	S	S	S	R	R	R				4	mcr-1, TEM	ST167
31	S129	PH1	Citrobacter braakii	IPM	R	R	R	R	R	R	R	I	R	R	S	I	R	18	+	>32	3		CTX-M-A, TEM, OXA-48, VIM-2
32	S130	PH1	Klebsiella pneumoniae	IPM	R	R	R	R	R	R	R	S	R	R	R	R	R	15	+	>32	0.38		OXA-48, TEM, CTX-M-A, SHV
33	S125	PH3	Citrobacter braakii	IPM	R	R	R	R	R	R	R	R	R	R	S	R	R	16	+	>32	>32		OXA-48, TEM, CTX-M-A
34	S117	PH1	Citrobacter freundii	ETP	R	R	R	R	R	R	R	S	R	R	S	R	R	16	+	2	1.5		VIM-4, TEM, CTX-M-A
35	S107	PH3	Citrobacter freundii	ETP CST	S	R	R	R	S	R	S	S	S	R	S	R	R	20	+	0.5	0.5		OXA-48, TEM
36	S119	PH1	Klebsiella pneumoniae	ETP	S	R	R	R	R	S	R	S	S	S	S	S	S	15	+	>32	1.5		NDM-5, SHV
37	S104	PH3	Citrobacter freundii	ETP	S	R	R	R	I	R	R	S	I	R	S	R	R	18	+	6	0.5		OXA-48, TEM
38	S102	PH3	Citrobacter braakii	ETP	R	R	R	R	R	R	R	I	R	R	R	R	R	16	+	3	3		OXA-48, TEM, CTX-M-A
39	S126	PH3	Klebsiella pneumoniae	IPM	R	R	R	R	R	R	R	S	R	R	S	R	R	14	+	>32	0.38		OXA-48, TEM, CTX-M-A, SHV
40	S134	PH2	Raoultella ornithinolytica	ETP	S	R	R	R	R	R	R	S	S	R	S	S	R	17	+	0.75	0.5		OXA-48, TEM, CTX-M-A
41	S131	PH1	Klebsiella pneumoniae	IPM	S	R	R	R	R	S	R	S	S	S	S	S	S	14	+	3	0.75		NDM-5, SHV
42	S118	PH1	Klebsiella pneumoniae	ETP	R	R	R	R	R	R	R	R	I	R	S	R	R	15	+	0.75	>32		OXA-48, TEM, CTX-M-A, SHV
43	S123	PH2	Citrobacter braakii	ETP	R	R	R	R	R	R	R	S	R	R	S	R	R	18	+	3	2		OXA-48, TEM, CTX-M-A
44	S100	PH3	Citrobacter braakii	ETP	R	R	R	R	R	R	R	S	R	R	S	R	R	17	+	>32	0.5		OXA-48, TEM, CTX-M-A
45	S132	PH2	Citrobacter braakii	IPM	R	R	R	R	R	R	R	R	S	R	S	R	R	21	+	>32	>32		OXA-48, CTX-M-A
46	S128	PH1	Klebsiella pneumoniae	ETP	S	R	R	R	R	S	R	S	S	S	S	S	S	15	+	3	0.5		NDM-5, CTX-M-A, SHV
47	S108	PH3	Klebsiella oxytoca	ETP CST	R	R	R	R	R	S	R	R	I	R	S	R	R	18	+	0.75	>32		OXA-48, TEM
48	S133	PH2	Citrobacter braakii	IPM	R	R	R	R	R	R	R	R	R	R	S	R	R	18	+	>32	8		TEM, OXA-48, blaVIM
49	M25	MAT1	Klebsiella pneumoniae	ETP CST	R	S	S	S	S	S	R	R	S	S	S	S	S	18	+	1	12		OXA-48, SHV
50	M03	MAT4	Leclercia adecarboxylata	ETP	S	R	R	R	R	S	R	R	S	S	S	S	R	20	+	12	>32		NDM-5
51	M04	MAT1	Leclercia adecarboxylata	ETP	R	R	R	R	R	S	R	R	S	S	S	S	R	17	+	12	>32		TEM, VIM, CTX-M-A, SHV
52	M06	MAT5	Klebsiella oxytoca	ETP	R	R	R	R	R	S	R	I	S	S	S	S	S	20	+	0.75	3		NDM-5
53	M11	MAT3	Enterobacter asburiae	IPM	R	R	R	R	R	R	R	S	R	R	S	R	R	18	+	>32	0.5		NDM-5, CTX-M-A, TEM
54	M19	MAT3	Enterobacter cloacae complex	ETP	R	R	R	R	R	R	R	S	R	R	S	R	R	19	+	>32	0.5		NDM-5, CTX-M-A, TEM
55	M27	MAT1	Escherichia coli	CST	S	S	S	S	S	S	S	S	S	S	S	S	S	R				4	mcr-1, TEM	ST111
56	M29	MAT4	Klebsiella pneumoniae	ETP CST	R	R	S	S	S	S	S	S	I	S	S	R	S	16	+	0.5	0.5		OXA-48, SHV
57	M34	MAT5	Klebsiella pneumoniae	ETP	R	S	R	S	S	S	S	S	S	S	S	S	S	18	+	0.5	0.5		OXA-48, SHV, TEM
58	M38	MAT4	Enterobacter cloacae complex	ETP	R	R	R	R	R	R	R	R	R	R	S	R	R	19	+	>32	>32		NDM-5, CTX-M-A, TEM
59	M200	MAT5	Escherichia coli	CST	I	S	S	S	S	S	S	S	S	R	S	S	S	R				4	mcr-1, TEM	ST648
60	M202	MAT5	Escherichia coli	CST	I	S	S	S	S	S	S	S	S	R	S	S	S	R				4	mcr-1, TEM	ST10
61	M223	MAT1	Escherichia coli	CST	R	S	S	S	S	S	S	S	S	S	S	R	R	R				4	mcr-1, TEM	ST1196
62	E121	ENV6	Escherichia coli	ETP	R	S	S	S	S	S	R	R	S	S	S	R	R	14	+	0.75	>32		OXA-181, TEM
63	E136	ENV7	Klebsiella pneumoniae	IPM	R	R	R	R	R	R	R	R	R	R	R	R	R	15	+	>32	>32		OXA-181, CTX-M-A, SHV, TEM
64	E146	ENV9	Enterobacter cloacae	IPM	R	R	R	R	R	R	R	S	S	S	S	S	S	18	+	>32	0.125		OXA-48, SHV
65	E143	ENV9	Klebsiella pneumoniae	IPM	R	R	I	R	S	R	R	S	I	S	S	S	S	18	+	>32	2		OXA-48, SHV
66	E139	ENV11	Enterobacter	IPM	R	R	S	S	S	S	R	S	S	S	S	S	S	16	+	>32	1.5		OXA-48, SHV
67	E132	ENV5	Escherichia coli	IPM	R	S	S	S	S	S	R	I	S	S	S	S	R	15	+	0.75	3		OXA-48, TEM
68	E151	ENV12	Enterobacter cloacae	IPM	R	R	R	R	R	R	R	S	R	R	R	R	R	15	+	4	2		OXA-48, CTX-M-A
69	E124	ENV1	Citrobacter farmeri/ koseri	ETP	R	S	S	S	S	S	R	S	S	S	S	S	S	15	+	4	1.5		OXA-48, CTX-M-A
70	E50A	ENV9	Klebsiella pneumoniae	ETP	R	R	R	R	R	R	R	I	R	R	R	R	R	15	+	>32	3		OXA-48, CTX-M-A, SHV, TEM
71	E34	ENV12	Klebsiella pneumoniae	ETP	R	R	R	R	R	R	R	S	R	S	S	S	S	14	+	2	2		CTX-M-A, SHV, NDM-5
72	E47	ENV7	Klebsiella pneumoniae	ETP	R	R	R	R	R	R	R	S	R	S	S	S	S	15	+	2	1.5		CTX-M-A, SHV, NDM-5
73	E66	ENV5	Escherichia coli	CST	S	S	S	S	S	S	S	S	S	S	S	R	R	R				4	mcr-1, TEM	ST93
74	E88	ENV13	Escherichia coli	CST	R	S	S	S	S	S	S	S	S	S	S	S	R	R				8	mcr-1, TEM	ST10
75	E84	ENV12	Escherichia coli	CST	S	S	S	S	S	S	S	S	S	S	S	R	R	R				8	mcr-1, TEM	ST155
76	E112	ENV1	Escherichia coli	CST	S	S	S	S	S	S	S	S	I	R	S	R	R	R				8	mcr-1, TEM	ST101
77	E91	ENV13	Escherichia coli	CST	S	S	S	S	S	S	S	S	S	S	S	R	S	R				4	mcr-1, TEM	ST224
78	E78	ENV9	Escherichia coli	CST	S	S	S	S	S	S	S	S	S	S	S	S	S	R				4	mcr-1	ST10
79	E101	ENV12	Providencia rettgeri	ETP CST	R	R	R	R	S	I	R	R	S	I	I	R	R	R	+	6	8		OXA-48, CTX-M-A
80	E166	ENV7	Escherichia coli	CST	S	S	S	S	S	S	S	S	S	S	S	R	R	R				8	mcr-1, TEM	ST354
81	E168	ENV3	Escherichia coli	CST	S	S	S	S	S	S	S	S	S	S	S	R	R	R				8	mcr-1, TEM	ST224
82	E108	ENV7	Escherichia coli	CST	S	S	S	S	S	S	S	S	S	S	S	S	R	R				8	mcr-1	ST117
CAC	Cancer hospital
UH	University hospital
PH	Public hospital
MAT	Maternity hospital
ENV	Environment
ETP	Ertapenem
IPM	Imipenem
CST	Colistin
R	Resistant
S	Susceptible
I	Intermediate
MIC	Minimum inhibitory concentration
MCNP test	Modified carbaNP test
BMD	Broth microdilution
Antibiotics	AK, amikacin; AMC, amoxicillin/clavulanate; ATM, aztreonam; CAZ, ceftazidime; CIP, ciprofloxacin; CN, gentamicin; CTX, cefotaxime; CT, colistin; ETP, ertapenem; FEP, cefepime; FOX, cefoxitin; IPM, imipenem; PRL, piperacillin; SXT, trimethoprim/ sulfamethoxazole; TIC, ticarcillin; TIM, ticarcillin/clavulanate; TOB, tobramycin; TPZ, piperacillin/tazobactam

## Sheet: Wastewater_2
Wastewater, Glucose non-fermenting GNB
					Antibiotics																MICs (µg/ml)
N°	Strain	Sample	Identification	Isolation medium	TIC	TIM	RPL	TPZ	CAZ	FEP	ATM	IPM	TOB	CN	AK	CIP	SXT	CT	MCNP Test	Resistance mechanisms	E-test ETP	E-test IPM
1	C28	CAC2	Shewanella putrefaciens	IPM	R	R	R	R	R	R	R	R	S	S	S	S	R	19	+	OXA-48,VIM-4, TEM	>32	>32
2	C08	CAC1	Shewanella putrefaciens	IPM	R	R	R	R	R	R	R	R	R	S	S	R	R	20	+	OXA-48, VIM-4, TEM	>32	>32
3	C26	CAC2	Pseudomonas stutzeri	IPM	R	R	S	S	S	S	S	R	S	S	S	S	R	25	+	VIM-2		>32
4	C52	CAC2	Pseudomonas pseudoalcaligenes	ETP CST	R	R	R	R	S	R	R	R	S	R	S	R	R	25	+	VIM-2		>32
5	H36	UH4	Pseudomonas pharmacofabricae	IPM	R	R	S	S	S	S	S	S	S	S	S	R	S	24	+	VIM-2	>32	12
6	H81	UH8	Pseudomonas alcaliphila	IPM	R	R	S	S	S	S	S	R	R	R	S	R	R	19	+	VIM-2, OXA-48		>32
7	H83	UH6	Pseudomonas aeruginosa	IPM	R	R	R	R	R	R	R	R	R	R	I	R	R	17	+	VIM-2, oprD inactivation_Stop codon		>32
8	S112	PH1	Comamonas aquatica	IPM	S	S	S	S	S	R	R	I	R	R	R	R	R	16	+	VIM-4		>32
9	S121	PH2	Comamonas jiangduensis	IPM	R	S	R	S	S	S	I	I	R	R	S	R	R	19	+	VIM-2	>32	>32
10	M05	MAT1	Pseudomonas putida group	IPM	R	R	R	R	R	R	R	R	R	R	S	S	R	19	+	VIM-4		>32
11	M24	MAT1	Acinetobacter baumannii	IPM	R	R	R	R	R	R	R	R	S	R	S	R	R	19	+	OXA-23		>32
12	M36	MAT4	Pseudomonas putida group	IPM	R	R	R	R	R	S	R	R	S	S	S	R	R	19	+	VIM-2		>32
13	E133	ENV6	Pseudomonas aeruginosa	IPM	S	S	S	S	S	S	S	R	S	S	S	S	R	15	-	oprD inactivation_Stop codon		>32
14	E148	ENV10	Shewanella putrefaciens	IPM	R	R	R	S	S	S	S	I	S	S	S	S	S	18	+	OXA-48	2	6
15	E24	ENV11	Shewanella putrefaciens	IPM	R	S	S	S	S	S	S	R	S	S	S	S	S	16	+	OXA-48, VIM-2	8	>32
16	E20	ENV6	Pseudomonas aeruginosa	IPM	S	S	S	S	S	S	S	R	S	S	S	S	R	15	-	oprD inactivation_Mutations		>32
17	E39	ENV13	Shewanella putrefaciens	IPM	R	R	R	S	S	S	S	R	S	S	S	S	S	15	+	OXA-48	>32	>32
18	E27	ENV4	Pseudomonas mendocina	IPM	R	R	R	R	R	R	S	R	R	R	S	S	R	14	+	VIM-2		>32
19	E36	ENV12	Shewanella putrefaciens	IPM	R	S	R	S	S	S	S	R	S	S	S	S	S	17	+	OXA-181, VIM-4	16	>32
20	E28	ENV4	Pseudomonas oleovorans	IPM	R	R	R	R	R	R	S	I	R	S	S	S	R	15	+	OXA-48, VIM-4		12
21	E33	ENV1	Pseudomonas oleovorans/ pseudoalcaligenes	IPM	R	R	S	S	R	S	S	R	R	R	S	R	R	16	+	VIM-2		>32
CAC	Cancer hospital
UH	University hospital
PH	Public hospital
MAT	Maternity hospital
ENV	Environment
ETP	Ertapenem
IPM	Imipenem
CST	Colistin
R	Resistant
S	Susceptible
I	Intermediate
MCNP test	Modified carbaNP test
MIC	Minimum inhibitory concentration
Antibiotics	AK, amikacin; ATM, aztreonam; CAZ, ceftazidime; CIP, ciprofloxacin; CN, gentamicin; CT, colistin; FEP, cefepime; IPM, imipenem; PRL, piperacillin; SXT, trimethoprim/ sulfamethoxazole; TIC, ticarcillin; TIM, ticarcillin/clavulanate; TOB, tobramycin; TPZ, piperacillin/tazobactam

## Sheet: Tap water_1
Tap water, enterobacteria and aeromonads
							Disc diffusion															MICs (µg/ml)
N°	Strain	Hospital	Sample	Source	Identification	Isolation medium	AMC	KF	CRO	CAZ	FEP	ATM	ETP	IPM	TOB	CN	AK	CIP	SXT	CT	MCNP test	E-test ETP	E-test IPM	CST by BMD	Resistance mechanisms
1	RC31	CAC	PC1	Tap water	Aeromonas hydrophila	MacConkey	I	R	S	S	S	S	S	S	S	S	S	S	S	S
2	RC39A	CAC	PC10	Tap water	Enterobacter asburiae	MacConkey	R	R	S	S	S	S	S	S	S	S	S	S	S	S
3	RC40	CAC	PC10	Tap water	Aeromonas hydrophila	MacConkey	I	R	S	S	S	S	S	S	S	S	S	S	S	S
4	RC114	CAC	PC11	Tap water	Enterobacter cloacae	IPM	R	R	S	S	S	S	S	S	S	S	S	S	S	S
5	RC4	CAC	PC12	Tap water	Enterobacter asburiae	MacConkey	R	R	S	S	S	S	S	S	S	S	S	S	S	S
6	RC5	CAC	PC12	Tap water	Aeromonas hydrophila	MacConkey	S	R	S	S	S	S	S	S	S	S	S	S	R	S
7	RC51	CAC	PC13	Tap water	Enterobacter asburiae	MacConkey	R	R	S	S	S	S	S	S	S	S	S	S	S	S
8	RC78	CAC	PC13	Tap water	Aeromonas hydrophila	ETP	S	S	S	R	S	S	S	S	S	S	S	S	R	S
9	RC48	CAC	PC14	Tap water	Enterobacter cloacae	MacConkey	R	R	S	S	S	S	S	S	S	S	S	S	S	S
10	RC49	CAC	PC14	Tap water	Aeromonas hydrophila	MacConkey	S	R	S	S	S	S	S	S	S	S	S	S	S	S
11	RC82	CAC	PC14	Tap water	Aeromonas hydrophila	IPM	S	S	S	R	S	S	S	S	S	S	S	S	R	S
12	RC105	CAC	PC15	Tap water	Enterobacter asburiae	IPM	R	R	S	S	S	S	S	S	S	S	S	S	S	S
13	RC44A	CAC	PC15	Tap water	Enterobacter asburiae	MacConkey	R	R	S	S	S	S	S	S	S	S	S	S	S	S
14	RC45	CAC	PC15	Tap water	Enterobacter asburiae	MacConkey	R	R	S	S	S	S	S	S	S	S	S	S	S	S
15	RC46A	CAC	PC15	Tap water	Enterobacter asburiae	MacConkey	R	R	S	S	S	S	S	S	S	S	S	S	S	S
16	RC47	CAC	PC15	Tap water	Aeromonas hydrophila	MacConkey	I	R	S	S	S	S	S	S	S	S	S	S	S	S
17	RC168	CAC	PC16	Tap water	Enterobacter asburiae	CST	R	R	S	S	S	S	S	S	S	S	S	S	S	S
18	RC42	CAC	PC16	Tap water	Enterobacter asburiae	MacConkey	R	R	S	S	S	S	S	S	S	S	S	S	S	S
19	RC59	CAC	PC17	Tap water	Enterobacter asburiae	MacConkey	R	R	S	S	S	S	S	S	S	S	S	S	S	S
20	RC60	CAC	PC17	Tap water	Enterobacter asburiae	MacConkey	R	R	S	S	S	S	S	S	S	S	S	S	S	S
21	RC61	CAC	PC17	Tap water	Aeromonas hydrophila	MacConkey	R	R	S	S	S	S	S	S	S	S	S	S	S	S
22	RC70	CAC	PC18	Tap water	Enterobacter hormalchei	MacConkey	R	R	S	S	S	S	S	S	S	S	S	S	S	S
23	RC71	CAC	PC18	Tap water	Enterobacter cloacae	MacConkey	R	R	S	S	S	S	S	S	S	S	S	S	S	S
24	RC67	CAC	PC19	Tap water	Aeromonas hydrophila	MacConkey	I	R	S	S	S	S	S	S	S	S	S	S	S	S
25	RC68	CAC	PC19	Tap water	Enterobacter cloacae	MacConkey	R	R	S	S	S	S	S	S	S	S	S	S	S	S
26	RC69	CAC	PC19	Tap water	Aeromonas salmonicida	MacConkey	I	R	S	S	S	S	S	S	S	S	S	S	S	S
27	RC30	CAC	PC2	Tap water	Enterobacter asburiae	MacConkey	R	R	S	S	S	S	S	S	S	S	S	S	S	S
28	RC62	CAC	PC20	Tap water	Enterobacter cloacae	MacConkey	R	R	S	S	S	S	S	S	S	S	S	S	S	S
29	RC64	CAC	PC20	Tap water	Enterobacter asburiae	MacConkey	R	R	S	S	S	S	S	S	S	S	S	S	S	S
30	RC136	CAC	PC21	Tap water	Enterobacter asburiae	IPM	R	R	S	S	S	S	S	S	S	S	S	S	S	S
31	RC56	CAC	PC21	Tap water	Aeromonas hydrophila	MacConkey	S	R	S	S	S	S	S	S	S	S	S	S	S	S
32	RC57	CAC	PC21	Tap water	Enterobacter asburiae	MacConkey	R	R	S	S	S	S	S	S	S	S	S	S	S	S
33	RC87	CAC	PC21	Tap water	Enterobacter asburiae	IPM	R	R	S	R	S	S	S	S	S	S	S	S	S	S
34	RC185	CAC	PC22	Tap water	Klebsiella oxytoca	MacConkey	S	S	S	S	S	S	S	S	S	S	S	S	S	S
35	RC187A	CAC	PC22	Well water	Enterobacter asburiae	MacConkey	R	R	S	S	S	S	S	S	S	S	S	S	S	S
36	RC192	CAC	PC23	Well water	Enterobacter cloacae	MacConkey	R	R	S	S	S	S	S	S	S	S	S	S	S	S
37	RC193	CAC	PC23	Well water	Enterobacter cloacae	MacConkey	R	R	S	S	S	S	S	S	S	S	S	S	S	S
38	RC194	CAC	PC23	Well water	Aeromonas hydrophila	MacConkey	I	R	S	S	S	S	S	S	S	S	S	S	S	S
39	RC206	CAC	PC23	Well water	Citrobacter freundii	CST	R	R	S	S	S	S	S	S	S	S	S	S	S	S
40	RC239	CAC	PC26	Tap water	Klebsiella oxytoca	MacConkey	S	S	S	S	S	S	S	S	S	S	S	S	S	S
41	RC25	CAC	PC3	Tap water	Enterobacter cloacae	MacConkey	R	R	S	S	S	S	S	S	S	S	S	S	S	S
42	RC27	CAC	PC3	Tap water	Enterobacter cloacae	MacConkey	R	R	S	S	S	S	S	S	S	S	S	S	S	S
43	RC234A	CAC	PC30	Tap water	Klebsiella oxytoca	MacConkey	S	S	S	S	S	S	S	S	S	S	S	S	S	S
44	RC232	CAC	PC31	Tap water	Citrobacter freundii	MacConkey	R	R	S	S	S	S	S	S	S	S	S	S	S	S
45	RC228A	CAC	PC32	Tap water	Klebsiella oxytoca	MacConkey	S	S	S	S	S	S	S	S	S	S	S	S	S	S
46	RC229A	CAC	PC32	Tap water	Citrobacter freundii	MacConkey	R	R	S	S	S	S	S	S	S	S	S	S	S	S
47	RC222	CAC	PC33	Tap water	Citrobacter freundii	MacConkey	R	R	S	S	S	S	S	S	S	S	S	S	S	S
48	RC22	CAC	PC4	Tap water	Aeromonas hydrophila	MacConkey	I	R	S	S	S	S	S	S	S	S	S	S	S	S
49	RC23	CAC	PC4	Tap water	Enterobacter cloacae	MacConkey	R	R	S	S	S	S	S	S	S	S	S	S	S	S
50	RC24A	CAC	PC4	Tap water	Enterobacter asburiae	MacConkey	R	R	S	S	S	S	S	S	S	S	S	S	S	S
51	RC91	CAC	PC4	Tap water	Enterobacter asburiae	IPM	R	R	S	R	S	S	S	S	S	S	S	S	S	S
52	RC21	CAC	PC5	Tap water	Enterobacter cloacae	MacConkey	R	R	S	S	S	S	S	S	S	S	S	S	S	S
53	RC12	CAC	PC6	Tap water	Enterobacter asburiae	MacConkey	R	R	S	S	S	S	S	S	S	S	S	S	S	S
54	RC14	CAC	PC6	Tap water	Enterobacter asburiae	MacConkey	R	R	S	S	S	S	S	S	S	S	S	S	S	S
55	RC10	CAC	PC7	Tap water	Aeromonas hydrophila	MacConkey	S	R	S	S	S	S	S	S	S	S	S	S	S	S
56	RC11	CAC	PC7	Tap water	Enterobacter cloacae	MacConkey	R	R	S	S	S	S	S	S	S	S	S	S	S	S
57	RC16	CAC	PC9	Tap water	Aeromonas hydrophila	MacConkey	I	R	S	S	S	S	S	S	S	S	S	S	S	S
58	RC18B	CAC	PC9	Tap water	Enterobacter asburiae	MacConkey	R	R	S	S	S	S	S	S	S	S	S	S	S	S
59	RH6	UH	PH15	Well water	Enterobacter cloacae	MacConkey	R	R	S	S	S	S	S	S	S	S	S	S	S	S
60	RH7	UH	PH15	Well water	Enterobacter cloacae	MacConkey	R	R	S	S	S	S	S	S	S	S	S	S	S	S
61	RM4	MAT	PM1	Well water		MacConkey	S	R	S	S	S	S	S	S	S	S	S	S	S	S
62	RM228	MAT	PM10	Tap water	Enterobacter cloacae	CST	R	R	S	S	S	S	S	S	S	S	S	S	S	R				>256	Mutations in phoPQ, pmrA, and mgrB, stop codon in pmrB
63	RM31	MAT	PM11	Tap water	Klebsiella pneumoniae	MacConkey	S	S	S	S	S	S	S	S	S	S	S	S	S	S
64	RM34	MAT	PM12	Tap water	Klebsiella pneumoniae	MacConkey	R	R	S	S	S	S	S	S	S	S	S	S	R	S
65	RM41	MAT	PM13	Tap water	Klebsiella pneumoniae	MacConkey	S	S	S	S	S	S	S	S	S	S	S	S	S	S
66	RM43	MAT	PM13	Tap water	Enterobacter cloacae	MacConkey	R	R	S	S	S	S	S	S	S	S	S	S	S	S
67	RM44	MAT	PM13	Tap water	Klebsiella pneumoniae	MacConkey	S	S	S	S	S	S	S	S	S	S	S	S	S	S
68	RM69	MAT	PM14	Tap water	Klebsiella pneumoniae	MacConkey	S	S	S	S	S	S	S	S	S	S	S	S	S	S
69	RM70	MAT	PM14	Tap water	Klebsiella pneumoniae	MacConkey	S	S	S	S	S	S	S	S	S	S	S	S	S	S
70	RM71	MAT	PM14	Tap water	Klebsiella pneumoniae	MacConkey	S	S	S	S	S	S	S	S	S	S	S	S	S	S
71	RM103	MAT	PM15	Tap water	Escherichia coli	MacConkey	S	S	S	S	S	S	S	S	S	S	S	S	S	S
72	RM104	MAT	PM15	Tap water	Cronobacter sp.	MacConkey	S	R	S	S	S	S	S	S	S	S	S	S	S	S
73	RM99	MAT	PM16	Tap water	Klebsiella pneumoniae	MacConkey	S	S	S	S	S	S	S	S	S	S	S	S	S	S
74	RM93	MAT	PM17	Tap water	Klebsiella pneumoniae	MacConkey	S	S	S	S	S	S	S	S	S	S	S	S	S	S
75	RM59	MAT	PM18	Tap water	Escherichia coli	MacConkey	S	S	S	S	S	S	S	S	S	S	S	S	S	S
76	RM108	MAT	PM19	Tap water	Citrobacter freundii	MacConkey	R	R	S	S	S	S	S	S	S	S	S	S	S	S
77	RM230	MAT	PM19	Tap water	Klebsiella pneumoniae	CST	S	S	S	S	S	S	S	S	S	S	S	S	R	R				32	Stop codon in phoQ
78	RM27	MAT	PM2	Tap water	Klebsiella pneumoniae	MacConkey	S	S	S	S	S	S	S	S	S	S	S	S	S	S
79	RM29	MAT	PM2	Tap water	Klebsiella pneumoniae	MacConkey	S	S	S	S	S	S	S	S	S	S	S	S	S	S
80	RM57	MAT	PM20	Tap water	Klebsiella pneumoniae	MacConkey	S	S	S	S	S	S	S	S	S	S	S	S	R	S
81	RM58	MAT	PM20	Tap water	Klebsiella pneumoniae	MacConkey	S	S	S	S	S	S	S	S	S	S	S	S	S	S
82	RM65	MAT	PM21	Tap water	Klebsiella pneumoniae	MacConkey	S	S	S	S	S	S	S	S	S	S	S	S	S	S
83	RM62	MAT	PM22	Tap water	Klebsiella pneumoniae	MacConkey	S	S	S	S	S	S	S	S	S	S	S	S	S	S
84	RM18	MAT	PM23	Tap water	Leclercia adecarboxylata	MacConkey	S	S	S	S	S	S	S	S	S	S	S	S	S	S
85	RM20	MAT	PM23	Tap water	Klebsiella pneumoniae	MacConkey	S	S	S	S	S	S	S	S	S	S	S	S	S	S
86	RM21	MAT	PM23	Tap water	Klebsiella pneumoniae	MacConkey	S	S	S	S	S	S	S	S	S	S	S	S	S	S
87	RM22	MAT	PM23	Tap water	Enterobacter asburiae	MacConkey	R	R	S	S	S	S	S	S	S	S	S	S	S	S
88	RM45	MAT	PM24	Tap water	Klebsiella pneumoniae	MacConkey	S	S	S	S	S	S	S	S	S	S	S	S	S	S
89	RM47	MAT	PM24	Tap water	Klebsiella oxytoca	MacConkey	S	S	S	S	S	S	S	S	S	S	S	S	S	S
90	RM48	MAT	PM24	Tap water	Enterobacter cloacae	MacConkey	R	R	S	S	S	S	S	S	S	S	S	S	S	S
91	RM231	MAT	PM25	Tap water	Enterobacter cloacae	CST	R	R	S	S	S	S	S	S	S	S	S	S	S	R				>256	Mutations in phoPQ, pmrA, and mgrB, stop codon in pmrB
92	RM95	MAT	PM25	Tap water	Klebsiella pneumoniae	MacConkey	S	S	S	S	S	S	S	S	S	S	S	S	S	S
93	RM96	MAT	PM25	Tap water	Enterobacter asburiae	MacConkey	R	R	S	S	S	S	S	S	S	S	S	S	S	S
94	RM11	MAT	PM26	Tap water	Klebsiella pneumoniae	MacConkey	S	S	S	S	S	S	S	S	S	S	S	S	S	S
95	RM13	MAT	PM26	Tap water	Citrobacter freundii	MacConkey	R	R	S	S	S	S	S	S	S	S	S	S	S	S
96	RM10B	MAT	PM27	Tap water	Aeromonas hydrophila	MacConkey	S	S	S	S	S	S	S	S	S	S	S	S	S	S
97	RM8	MAT	PM27	Tap water	Klebsiella pneumoniae	MacConkey	S	S	S	S	S	S	S	S	S	S	S	S	S	S
98	RM5	MAT	PM28	Tap water	Escherichia coli	MacConkey	S	S	S	S	S	S	S	S	S	S	S	S	S	S
99	RM6	MAT	PM28	Tap water	Klebsiella pneumoniae	MacConkey	S	S	S	S	S	S	S	S	S	S	S	S	S	S
100	RM7	MAT	PM28	Tap water	Escherichia coli	MacConkey	R	R	S	S	S	S	S	S	S	S	S	S	S	S
101	RM88	MAT	PM29	Tap water	Escherichia coli	MacConkey	S	S	S	S	S	S	S	S	S	S	S	S	S	S
102	RM89	MAT	PM29	Tap water	Klebsiella pneumoniae	MacConkey	S	S	S	S	S	S	S	S	S	S	S	S	S	S
103	RM24	MAT	PM3	Tap water	Klebsiella pneumoniae	MacConkey	S	S	S	S	S	S	S	S	S	S	S	S	S	S
104	RM25	MAT	PM3	Tap water	Klebsiella pneumoniae	MacConkey	S	S	S	S	S	S	S	S	S	S	S	S	S	S
105	RM68	MAT	PM30	Tap water	Escherichia coli	MacConkey	R	R	S	S	S	S	S	S	S	S	S	S	S	S
106	RM73	MAT	PM30	Tap water	Klebsiella pneumoniae	MacConkey	S	S	S	S	S	S	S	S	S	S	S	S	S	S
107	RM234	MAT	PM31	Water Tank	Escherichia coli	MacConkey	S	S	S	S	S	S	S	S	S	S	S	S	S	S
108	RM235	MAT	PM31	Water Tank	Klebsiella variicola	MacConkey	S	S	S	S	S	S	S	S	S	S	S	S	S	S
109	RM240A	MAT	PM31	Water Tank	Klebsiella pneumoniae	IPM	S	S	S	S	S	S	S	S	S	S	S	S	S	S
110	RM240B	MAT	PM31	Water Tank	Escherichia coli	IPM	S	S	S	S	S	S	S	S	S	S	S	S	R	S
111	RM254	MAT	PM34	Water Tank	Enterobacter cloacae	MacConkey	R	R	S	S	S	S	S	S	S	S	S	S	R	S
112	RM271	MAT	PM34	Water Tank	Enterobacter cloacae	MacConkey	R	R	S	S	S	S	S	S	S	S	S	S	R	S
113	RM272	MAT	PM34	Water Tank	Klebsiella pneumoniae	CST	S	S	S	S	S	S	S	S	S	S	S	S	S	R (H)				256	-
114	RM255	MAT	PM35	Water Tank	Klebsiella pneumoniae	MacConkey	S	S	S	S	S	S	S	S	S	S	S	S	S	S
115	RM256	MAT	PM35	Water Tank	Klebsiella pneumoniae	MacConkey	S	S	S	S	S	S	S	S	S	S	S	S	S	S
116	RM257	MAT	PM35	Water Tank	Klebsiella pneumoniae	MacConkey	S	S	S	S	S	S	S	S	S	S	S	S	S	S
117	RM258	MAT	PM35	Water Tank	Escherichia coli	MacConkey	S	S	S	S	S	S	S	S	S	S	S	S	S	S
118	RM250	MAT	PM36	Water Tank	Enterobacter cloacae	MacConkey	R	R	S	S	S	S	S	S	S	S	S	S	S	S
119	RM273	MAT	PM36	Water Tank	Enterobacter cloacae	CST	S	R	S	S	S	S	S	S	S	S	S	S	S	R				8	Mutations in phoP, pmrAB, Stop codon in phoQ and insertion of IS5 in mgrB
120	RM249	MAT	PM37	Water Tank	Klebsiella pneumoniae	MacConkey	S	S	S	S	S	S	S	S	S	S	S	S	S	S
121	RM274	MAT	PM37	Water Tank	Enterobacter cloacae	CST	S	R	S	S	S	S	S	S	S	S	S	S	S	R(H)				256	Mutations in phoPQ, pmrAB and mgrB
122	RM252	MAT	PM38	Water Tank	Enterobacter cloacae	MacConkey	S	S	S	S	S	S	S	S	S	S	S	S	S	S
123	RM275	MAT	PM38	Water Tank	Enterobacter cloacae	CST	S	R	S	S	S	S	S	S	S	S	S	S	S	R				256	Mutations in phoPQ, pmrA, and stop codon mgrB and in pmrB
124	RM276	MAT	PM38	Water Tank	Enterobacter cloacae	CST	S	R	S	S	S	S	S	S	S	S	S	S	S	R(H)				256	Mutations in phoPQ, pmrAB and mgrB
125	RM78	MAT	PM4	Tap water	Klebsiella pneumoniae	MacConkey	S	S	S	S	S	S	S	S	S	S	S	S	S	S
126	RM79	MAT	PM4	Tap water	Enterobacter cloacae	MacConkey	R	R	S	S	S	S	S	S	S	S	S	S	S	S
127	RM75	MAT	PM5	Tap water	Klebsiella pneumoniae	MacConkey	S	S	S	S	S	S	S	S	S	S	S	S	S	S
128	RM14	MAT	PM6	Tap water	Enterobacter cloacae	MacConkey	R	R	S	S	S	S	S	S	S	S	S	S	S	S
129	RM15	MAT	PM6	Tap water	Klebsiella pneumoniae	MacConkey	S	S	S	S	S	S	S	S	S	S	S	S	S	S
130	RM149	MAT	PM8	Tap water	Klebsiella pneumoniae	ETP	R	S	S	S	S	S	S	S	S	S	S	S	S	S	+	0.38	0.5		OXA-48, SHV-145
131	RM151	MAT	PM8	Tap water	Enterobacter cloacae	IPM	R	R	S	S	S	S	S	S	S	S	S	S	S	S
132	RM232	MAT	PM8	Tap water	Klebsiella pneumoniae	CST	R	R	S	S	S	S	S	S	S	S	S	S	S	S
133	RM37	MAT	PM8	Tap water	Enterobacter cloacae	MacConkey	S	S	S	S	S	S	S	S	S	S	S	S	S	S
134	RM38	MAT	PM8	Tap water	Escherichia coli	MacConkey	S	S	S	S	S	S	S	S	S	S	S	S	S	S
135	RM39	MAT	PM8	Tap water	Enterobacter cloacae	MacConkey	R	R	S	S	S	S	S	S	S	S	S	S	S	S
136	RM233	MAT	PM9	Tap water	Klebsiella pneumoniae	CST	S	S	S	S	S	S	S	S	S	S	S	S	S	S
137	RM52	MAT	PM9	Tap water	Klebsiella pneumoniae	MacConkey	S	S	S	S	S	S	S	S	S	S	S	S	S	S
138	RS11	PH	PS25	Well water	Aeromonas hydrophila	MacConkey	R	R	S	S	S	S	S	S	S	S	S	S	S	S
139	RS12	PH	PS25	Well water	Aeromonas hydrophila	MacConkey	S	S	S	R	S	S	S	S	S	S	S	S	S	S
140	RS13	PH	PS25	Well water	Aeromonas hydrophila	MacConkey	R	R	S	S	S	S	S	S	S	S	S	S	S	S
141	RS9	PH	PS25	Well water	Klebsiella aerogenes	MacConkey	R	R	S	S	S	S	S	S	S	S	S	S	S	S
142	RS2	PH	PS27	Tap water	Enterobacter cloacae	MacConkey	R	R	S	S	S	S	S	S	S	S	S	S	S	S
143	RS33	PH	PS30	Well water	Citrobacter braakii	MacConkey	R	R	R	R	R	R	R	R	R	R	S	R	R	S	+	>32	>32		OXA-48, CTX-M-15, TEM-1D
144	RS36	PH	PS34	Tap water	Enterobacter cloacae	MacConkey	R	R	R	R	S	R	R	S	S	S	S	S	S	S
145	RS27	PH	PS5	Tap water	Enterobacter cloacae	MacConkey	R	R	S	S	S	S	S	S	S	S	S	S	S	S
CAC	Cancer hospital
UH	University hospital
PH	Public hospital
MAT	Maternity hospital
ETP	Ertapenem
IPM	Imipenem
CST	Colistin
R	Resistant
S	Susceptible
I	Intermediate
MIC	Minimum inhibitory concentration
MCNP test	Modified carbaNP test
BMD	Broth microdilution
Antibiotics	AK, amikacin; AMC, amoxicillin/clavulanate; ATM, aztreonam; CAZ, ceftazidime; CIP, ciprofloxacin; CN, gentamicin; CTX, cefotaxime; CT, colistin; ETP, ertapenem; FEP, cefepime; KF, cefalotin; IPM, imipenem; PRL, piperacillin; SXT, trimethoprim/ sulfamethoxazole; TIC, ticarcillin; TIM, ticarcillin/clavulanate; TOB, tobramycin; TPZ, piperacillin/tazobactam

## Sheet: Tap water_2
Tap water, Glucose non-fermenting GNB
							Disc diffusion														MICs (µg/ml)
N°	Strain	Hospital	Sample	Source	Identification	Isolation medium	TIC	TIM	RPL	TPZ	CAZ	FEP	ATM	IPM	TOB	CN	AK	CIP	SXT	CT	E-test IPM	CST by BMD	MCNP test	Resistance mechanisms
1	RC131	CAC	PC1	Tap water	Pseudomonas putida	ETP	R	S	S	S	S	S	S	S	S	S	S	S	S	S
2	RC132	CAC	PC1	Tap water	Pseudomonas aeruginosa	IPM	R	R	S	S	S	S	S	R	S	S	S	S	R	S	12		-	oprD inactivation_Stop codon
3	RC33	CAC	PC1	Tap water	Pseudomonas aeruginosa	MacConkey	R	R	S	S	S	S	S	S	S	S	S	S	R	S
4	RC171	CAC	PC10	Tap water	Pseudomonas putida	ETP	R	R	S	S	S	S	S	S	S	S	S	S	R	S
5	RC172	CAC	PC10	Tap water	Pseudomonas aeruginosa	ETP + CST	S	S	S	S	S	S	S	S	S	S	S	S	R	S
6	RC39B	CAC	PC10	Tap water	Pseudomonas aeruginosa	MacConkey	S	S	S	S	S	S	S	S	S	S	S	S	R	S
7	RC113	CAC	PC11	Tap water	Pseudomonas putida	ETP	S	S	S	S	S	S	S	S	S	S	S	S	R	S
8	RC3	CAC	PC11	Tap water	Pseudomonas aeruginosa	MacConkey	R	R	S	S	S	S	S	S	S	S	S	S	R	S
9	RC158	CAC	PC12	Tap water	Pseudomonas aeruginosa	ETP + CST	S	S	S	S	S	S	S	S	S	S	S	S	R	S
10	RC161	CAC	PC12	Tap water	Pseudomonas putida	ETP	S	S	S	S	S	S	S	S	S	S	S	S	R	S
11	RC7	CAC	PC12	Tap water	Pseudomonas alcaliphila	MacConkey	S	S	S	S	S	S	S	S	S	S	S	S	R	S
12	RC76	CAC	PC13	Tap water	Pseudomonas aeruginosa	ETP + CST	S	S	S	S	S	S	S	S	S	S	S	S	R	S
13	RC80	CAC	PC14	Tap water	Pseudomonas putida	ETP	R	R	S	S	S	S	R	S	S	S	S	S	R	S
14	RC44B	CAC	PC15	Tap water	Pseudomonas aeruginosa	MacConkey	R	R	S	S	S	S	S	S	S	S	S	S	R	S
15	RC46	CAC	PC15	Tap water	Pseudomonas aeruginosa	MacConkey	S	S	S	S	S	S	S	S	S	S	S	S	R	S
16	RC165	CAC	PC16	Tap water	Pseudomonas putida	ETP	R	R	S	S	S	S	S	S	S	S	S	S	R	S
17	RC41	CAC	PC16	Tap water	Pseudomonas aeruginosa	MacConkey	S	S	S	S	S	S	S	S	S	S	S	S	R	S
18	RC95	CAC	PC17	Tap water	Pseudomonas aeruginosa	ETP + CST	S	S	S	S	S	S	S	S	S	S	S	S	R	S
19	RC147	CAC	PC18	Tap water	Pseudomonas putida	ETP + CST	R	R	S	S	S	S	S	S	S	S	S	S	R	S
20	RC148	CAC	PC18	Tap water	Pseudomonas putida	ETP	R	R	S	S	S	S	S	S	S	S	S	S	R	S
21	RC152	CAC	PC19	Tap water	Pseudomonas aeruginosa	ETP + CST	S	S	S	S	S	S	S	S	S	S	S	S	R	S
22	RC153	CAC	PC19	Tap water	Pseudomonas aeruginosa	ETP + CST	S	S	S	S	S	S	S	S	S	S	S	S	R	S
23	RH11	UH	PH19	Tap water	Stenotrophomonas maltophilia	MacConkey	R	R	R	R	R	R	R	R	S	S	S	S	R	S	>32		-
24	RC135	CAC	PC2	Tap water	Pseudomonas putida	ETP	S	S	S	S	S	S	S	S	S	S	S	S	R	S
25	RC28	CAC	PC2	Tap water	Pseudomonas aeruginosa	MacConkey	R	R	S	S	S	S	S	S	S	S	S	S	R	S
26	RC173	CAC	PC20	Tap water	Acinetobacter pittii	ETP + CST	R	R	R	S	S	S	R	S	S	S	S	S	R	S
27	RC175	CAC	PC20	Tap water	Pseudomonas aeruginosa	IPM	R	R	S	S	S	S	S	S	S	S	S	S	R	S
28	RC65	CAC	PC20	Tap water	Pseudomonas aeruginosa	MacConkey	R	R	S	S	S	S	S	S	S	S	S	S	R	S
29	RC86	CAC	PC21	Tap water	Pseudomonas putida	ETP	R	R	S	S	S	S	S	S	S	S	S	S	R	S
30	RC187B	CAC	PC22	Well water	Pseudomonas aeruginosa	MacConkey	S	S	S	S	S	S	S	S	S	S	S	S	R	S
31	RC189	CAC	PC22	Well water	Pseudomonas aeruginosa	CST	S	S	S	S	S	S	S	S	S	S	S	S	R	S
32	RC204	CAC	PC22	Well water	Pseudomonas putida	ETP	R	R	S	S	S	S	S	S	S	S	S	S	R	S
33	RC209	CAC	PC23	Well water	Pseudomonas putida	ETP	R	R	S	S	S	S	I	S	S	S	S	S	R	S
34	RC217	CAC	PC24	Tap water	Pseudomonas aeruginosa	MacConkey	S	S	S	S	S	S	S	S	S	S	S	S	R	S
35	RC218	CAC	PC24	Tap water	Pseudomonas aeruginosa	MacConkey	S	S	S	S	S	S	S	S	S	S	S	S	R	S
36	RC256	CAC	PC24	Tap water	Pseudomonas aeruginosa	IPM	S	S	S	S	S	S	S	R	S	S	S	S	R	S	>32		-	oprD inactivation_Stop codon
37	RC257	CAC	PC24	Tap water	Pseudomonas aeruginosa	IPM	R	R	S	S	S	S	S	S	S	S	S	S	R	S
38	RC221B	CAC	PC25	Tap water	Pseudomonas aeruginosa	MacConkey	R	S	S	S	S	S	S	S	S	S	S	S	R	S
39	RC270	CAC	PC25	Tap water	Pseudomonas aeruginosa	IPM	S	S	S	S	S	S	S	S	S	S	S	S	R	S
40	RC271	CAC	PC25	Tap water	Pseudomonas aeruginosa	IPM	S	S	S	S	S	S	S	S	S	S	S	S	R	S
41	RC284	CAC	PC26	Tap water	Pseudomonas aeruginosa	IPM	S	S	S	S	S	S	S	S	S	S	S	S	R	S
42	RC212	CAC	PC27	Tap water	Pseudomonas aeruginosa	MacConkey	S	S	S	S	S	S	S	S	S	S	S	S	R	S
43	RC252	CAC	PC27	Tap water	Pseudomonas aeruginosa	IPM	S	S	S	S	S	S	S	S	S	S	S	S	R	S
44	RM10A	MAT	PM27	Tap water	Acinetobacter pittii	MacConkey	R	S	S	S	S	S	I	S	S	S	S	S	R	S
45	RM168A	MAT	PM27	Tap water	Acinetobacter pittii	ETP	R	R	S	S	R	S	R	S	S	S	S	R	R	S
46	RC247	CAC	PC28	Tap water	Pseudomonas aeruginosa	IPM	S	S	S	S	S	S	S	R	S	S	S	S	R	S	>32		-	oprD inactivation_Mutations
47	RC249	CAC	PC28	Tap water	Pseudomonas putida	ETP	R	R	S	S	S	S	S	S	S	S	S	S	R	S
48	RC214	CAC	PC29	Tap water	Pseudomonas aeruginosa	MacConkey	R	R	S	S	S	S	S	S	S	S	S	S	R	S
49	RC280	CAC	PC29	Tap water	Pseudomonas aeruginosa	IPM	S	S	S	S	S	S	S	S	S	S	S	S	R	S
50	RC288	CAC	PC29	Tap water	Pseudomonas aeruginosa	MacConkey	S	S	S	S	S	S	S	S	S	S	S	S	R	S
51	RC140	CAC	PC3	Tap water	Pseudomonas aeruginosa	ETP + CST	S	S	S	S	S	S	S	S	S	S	S	S	R	S
52	RC142	CAC	PC3	Tap water	Pseudomonas putida	ETP	R	R	S	S	S	S	S	S	S	S	S	S	R	S
53	RC26	CAC	PC3	Tap water	Pseudomonas aeruginosa	MacConkey	S	S	S	S	S	S	S	S	S	S	S	S	R	S
54	RC234B	CAC	PC30	Tap water	Pseudomonas aeruginosa	MacConkey	S	S	S	S	S	S	S	S	S	S	S	S	R	S
55	RC236	CAC	PC30	Tap water	Pseudomonas aeruginosa	MacConkey	R	R	S	S	S	S	S	S	S	S	S	S	R	S
56	RC261	CAC	PC30	Tap water	Pseudomonas aeruginosa	IPM	S	S	S	S	S	S	S	R	S	S	S	S	R	S	12		-	oprD inactivation_Stop codon
57	RC241	CAC	PC31	Tap water	Pseudomonas aeruginosa	IPM	S	S	S	S	S	S	S	R	S	S	S	S	R	S	12		-	oprD inactivation_Mutations
58	RM242	MAT	PM31	Tap water	Stenotrophomonas maltophilia	IPM	R	R	S	S	R	R	R	R	R	R	S	R	R	S	>32		-
59	RC228B	CAC	PC32	Tap water	Pseudomonas aeruginosa	MacConkey	S	S	S	S	S	S	S	S	S	S	S	S	R	S
60	RC230	CAC	PC32	Tap water	Pseudomonas aeruginosa	MacConkey	S	S	S	S	S	S	S	R	S	S	S	S	R	S	>32		-	oprD inactivation_Mutations
61	RC274	CAC	PC32	Tap water	Pseudomonas aeruginosa	IPM	S	S	S	S	S	S	S	S	S	S	S	S	R	S
62	RC289	CAC	PC32	Tap water	Pseudomonas aeruginosa	MacConkey	S	S	S	S	S	S	S	S	S	S	S	S	R	S
63	RC266	CAC	PC33	Tap water	Pseudomonas aeruginosa	IPM	S	S	S	S	S	S	S	S	S	S	S	S	R	S
64	RC268	CAC	PC33	Tap water	Pseudomonas putida	ETP	R	S	S	S	S	S	S	S	S	S	S	S	R	S
65	RM268	MAT	PM34	Tap water	Stenotrophomonas maltophilia	IPM	R	R	R	R	R	R	R	R	R	R	S	R	R	S	>32		-
66	RM270	MAT	PM38	Tap water	Stenotrophomonas maltophilia	IPM	R	R	R	R	R	R	R	R	R	R	S	R	R	S	>32		-
67	RC24B	CAC	PC4	Tap water	Pseudomonas aeruginosa	MacConkey	S	S	S	S	S	S	S	S	S	S	S	S	R	S
68	RC89	CAC	PC4	Tap water	Pseudomonas aeruginosa	ETP + CST	S	S	S	S	S	S	S	S	S	S	S	S	R	S
69	RC90	CAC	PC4	Tap water	Pseudomonas putida	ETP	R	S	S	S	S	S	S	S	S	S	S	S	R	S
70	RC118	CAC	PC5	Tap water	Pseudomonas putida	ETP	R	R	S	S	S	S	S	S	S	S	S	S	R	S
71	RC122	CAC	PC5	Tap water	Pseudomonas aeruginosa	ETP + CST	R	R	R	S	S	S	S	S	S	S	S	S	R	S
72	RC14A	CAC	PC6	Tap water	Pseudomonas aeruginosa	MacConkey	S	S	S	S	S	S	S	S	S	S	S	S	R	S
73	RC125	CAC	PC7	Tap water	Pseudomonas putida	ETP	R	R	S	S	S	S	S	S	S	S	S	S	R	S
74	RC129	CAC	PC7	Tap water	Pseudomonas aeruginosa	ETP + CST	S	S	S	S	S	S	S	S	S	S	S	S	R	S
75	RC9	CAC	PC7	Tap water	Pseudomonas aeruginosa	MacConkey	S	S	S	S	S	S	S	S	S	S	S	S	R	S
76	RC179	CAC	PC8	Tap water	Pseudomonas aeruginosa	ETP + CST	S	S	S	S	S	S	S	S	S	S	S	S	R	S
77	RC181	CAC	PC8	Tap water	Pseudomonas aeruginosa	IPM	S	S	S	S	S	S	S	R	S	S	S	S	R	S	16		-	oprD inactivation_Stop codon
78	RC107	CAC	PC9	Tap water	Pseudomonas aeruginosa	ETP + CST	R	R	S	S	S	S	S	S	S	S	S	S	R	S
79	RC108	CAC	PC9	Tap water	Pseudomonas putida	ETP	R	S	S	S	S	S	S	S	S	S	S	S	R	S
80	RC109	CAC	PC9	Tap water	Pseudomonas putida	ETP	R	R	S	S	S	S	S	S	S	S	S	S	R	S
81	RC110	CAC	PC9	Tap water	Pseudomonas aeruginosa	IPM	R	R	S	S	S	S	S	R	S	S	S	S	R	S	>32		-	oprD inactivation_Stop codon
82	RC17	CAC	PC9	Tap water	Pseudomonas aeruginosa	MacConkey	S	S	S	S	S	S	S	S	S	S	S	S	R	S
83	RC18A	CAC	PC9	Tap water	Pseudomonas aeruginosa	MacConkey	S	S	S	S	S	S	S	S	S	S	S	S	R	S
84	RH3	UH	PH10	Tap water	Pseudomonas stutzeri	MacConkey	S	S	S	S	S	S	S	S	S	S	S	S	R	S
85	RH8	UH	PH15	Well water	Pseudomonas stutzeri	MacConkey	S	S	S	S	S	S	S	S	S	S	S	S	R	S
86	RH5	UH	PH16	Water Tank	Pseudomonas stutzeri	MacConkey	S	S	S	S	S	S	S	S	S	S	S	S	R	S
87	RH1	UH	PH18	Tap water	Pseudomonas stutzeri	MacConkey	S	S	S	S	S	S	S	S	S	S	S	S	R	S
88	RH2	UH	PH20	Tap water	Acinetobacter junii	MacConkey	S	S	S	S	S	S	S	S	S	S	S	S	R	S
89	RH13	UH	PH25	Tap water	Pseudomonas stutzeri	MacConkey	S	S	S	S	S	S	S	S	S	S	S	S	R	S
90	RH12	UH	PH26	Tap water	Pseudomonas stutzeri	MacConkey	S	S	S	S	S	S	S	S	S	S	S	S	R	S
91	RH16	UH	PH42	Tap water	Pseudomonas entomophila	MacConkey	R	S	S	S	S	S	S	S	S	S	S	S	R	S
92	RH20	UH	PH43	Tap water	Pseudomonas alcaligenes	MacConkey	R	R	R	R	R	S	I	S	S	S	S	S	R	S
93	RH22	UH	PH46	Tap water	Pseudomonas monteilli	MacConkey	R	S	S	S	S	S	S	S	S	S	S	S	R	S
94	RH17	UH	PH49	Tap water	Pseudomonas aeruginosa	MacConkey	S	S	S	S	S	S	S	S	S	S	S	S	R	S
95	RH18	UH	PH49	Tap water	Pseudomonas aeruginosa	MacConkey	S	S	S	S	S	S	S	S	S	S	S	S	R	S
96	RH24	UH	PH49	Tap water	Pseudomonas aeruginosa	ETP	S	S	S	S	S	S	S	S	S	S	S	S	R	S
97	RH25	UH	PH49	Tap water	Pseudomonas aeruginosa	IPM	R	R	S	S	S	S	S	R	S	S	S	S	R	S	>32		-	oprD inactivation_Stop codon
98	RH26	UH	PH49	Tap water	Pseudomonas aeruginosa	CST	R	S	S	S	S	S	S	S	S	S	S	S	R	S
99	RH19	UH	PH58	Tap water	Pseudomonas pseudoalcaligenes	MacConkey	S	S	S	S	S	S	S	S	S	S	S	S	R	S
100	RH27	UH	PH58	Tap water	Pseudomonas oleovorans	CST	S	S	S	S	S	S	S	S	S	S	S	S	R	S
101	RH23	UH	PH63	Tap water	Pseudomonas aeruginosa	MacConkey	R	S	S	S	S	S	S	S	S	S	S	S	R	S
102	RH30	UH	PH64	Tap water	Pseudomonas mendocina	MacConkey	S	S	S	S	S	S	S	S	S	S	S	S	R	S
103	RH29	UH	PH66	Tap water	Pseudomonas stutzeri	MacConkey	S	S	S	S	S	S	S	S	S	S	S	S	R	S
104	RM156	MAT	PM1	Tap water	Pseudomonas sp.	ETP	R	R	S	S	S	S	S	S	S	S	S	S	R	S
105	RM2	MAT	PM1	Tap water	Pseudomonas aeruginosa	MacConkey	S	S	S	S	S	S	S	S	S	S	S	S	R	S
106	RM162	MAT	PM10	Tap water	Pseudomonas aeruginosa	IPM	S	S	S	S	S	S	S	S	S	S	S	S	R	S
107	RM50	MAT	PM10	Tap water	Pseudomonas mendocina	MacConkey	S	S	S	S	S	S	S	S	S	S	S	S	R	S
108	RM203	MAT	PM11	Tap water	Pseudomonas aeruginosa	IPM	S	S	S	S	S	S	S	S	S	S	S	S	R	S
109	RM219	MAT	PM11	Tap water	Pseudomonas aeruginosa	ETP + CST	S	S	S	S	S	S	S	S	S	S	S	S	R	S
110	RM205	MAT	PM12	Tap water	Pseudomonas aeruginosa	IPM	S	S	S	S	S	S	S	S	S	S	S	S	R	S
111	RM212	MAT	PM12	Tap water	Pseudomonas aeruginosa	ETP + CST	R	S	S	S	S	S	S	S	S	S	S	S	R	S
112	RM35	MAT	PM12	Tap water	Comamonas aquatica	MacConkey	S	S	S	S	S	S	S	S	S	S	S	S	S	S
113	RM211	MAT	PM15	Tap water	Pseudomonas aeruginosa	ETP + CST	R	R	S	S	S	S	S	S	S	S	S	S	R	S
114	RM101	MAT	PM16	Tap water	Pseudomonas aeruginosa	MacConkey	S	S	S	S	S	S	S	S	S	S	S	S	R	S
115	RM186	MAT	PM16	Tap water	Acinetobacter dijkshoorniae	IPM	R	R	R	S	S	S	R	I	S	S	S	S	R	S
116	RM187	MAT	PM16	Tap water	Pseudomonas aeruginosa	IPM	S	S	S	S	S	S	S	S	S	S	S	S	R	S
117	RM207	MAT	PM16	Tap water	Stenotrophomonas maltophilia	ETP + CST	R	S	R	S	S	S	R	R	R	R	S	S	R	S
118	RM180	MAT	PM17	Tap water	Pseudomonas aeruginosa	IPM	R	S	S	S	S	S	S	S	S	S	S	S	R	S
119	RM220	MAT	PM17	Tap water	Stenotrophomonas maltophilia	ETP + CST	R	R	R	R	S	S	R	R	R	R	R	S	R	S
120	RM116	MAT	PM18	Tap water	Pseudomonas aeruginosa	IPM	S	S	S	S	S	S	S	S	S	S	S	S	R	S
121	RM215	MAT	PM18	Tap water	Pseudomonas aeruginosa	ETP + CST	S	S	S	S	S	S	S	S	S	S	S	S	R	S
122	RM60	MAT	PM18	Tap water	Acinetobacter junii	MacConkey	S	S	S	S	S	S	S	S	S	S	S	S	S	S
123	RM61	MAT	PM18	Tap water	Pseudomonas oleovorans	MacConkey	S	S	S	S	S	S	S	S	S	S	S	S	S	S
124	RM190	MAT	PM19	Tap water	Pseudomonas aeruginosa	IPM	S	S	S	S	S	S	S	S	S	S	S	S	R	S
125	RM226	MAT	PM19	Tap water	Pseudomonas aeruginosa	ETP + CST	S	S	S	S	S	S	S	S	S	S	S	S	S	S
126	RM200	MAT	PM2	Tap water	Pseudomonas aeruginosa	IPM	S	S	S	S	S	S	S	S	S	S	S	S	R	S
127	RM214	MAT	PM2	Tap water	Pseudomonas aeruginosa	ETP + CST	R	R	S	S	S	S	S	S	S	S	S	S	R	S
128	RM113	MAT	PM20	Tap water	Pseudomonas aeruginosa	IPM	R	R	S	S	S	S	S	S	S	S	S	S	R	S
129	RM115	MAT	PM20	Tap water	Pseudomonas aeruginosa	IPM	S	S	S	S	S	S	S	S	S	S	S	S	R	S
130	RM56	MAT	PM20	Tap water	Acinetobacter junii	MacConkey	S	S	S	S	S	S	S	S	S	S	S	S	R	S
131	RM127	MAT	PM21	Tap water	Pseudomonas aeruginosa	IPM	S	S	S	S	S	S	S	S	S	S	S	S	S	S
132	RM128	MAT	PM21	Tap water	Pseudomonas aeruginosa	IPM	S	S	S	S	S	S	S	S	S	S	S	S	R	S
133	RM216	MAT	PM21	Tap water	Pseudomonas aeruginosa	ETP + CST	S	S	S	S	S	S	S	S	S	S	S	S	R	S
134	RM66	MAT	PM21	Tap water	Pseudomonas aeruginosa	MacConkey	R	R	R	S	S	S	S	S	S	S	S	S	S	S
135	RM119	MAT	PM22	Tap water	Pseudomonas guariconensis	ETP	R	R	S	S	S	S	S	S	S	S	S	S	R	S
136	RM120	MAT	PM22	Tap water	Pseudomonas aeruginosa	IPM	S	S	S	S	S	S	S	S	S	S	S	S	R	S
137	RM121	MAT	PM22	Tap water	Pseudomonas aeruginosa	IPM	S	S	S	S	S	S	S	S	S	S	S	S	R	S
138	RM122	MAT	PM22	Tap water	Pseudomonas aeruginosa	IPM	S	S	S	S	S	S	S	S	S	S	S	S	S	S
139	RM123	MAT	PM22	Tap water	Pseudomonas aeruginosa	IPM	S	S	S	S	S	S	S	S	S	S	S	S	S	S
140	RM64	MAT	PM22	Tap water	Pseudomonas mendocina	MacConkey	S	S	S	S	S	S	S	S	S	S	S	S	S	S
141	RM177	MAT	PM23	Tap water	Pseudomonas aeruginosa	IPM	S	S	S	S	S	S	S	S	S	S	S	S	R	S
142	RM218	MAT	PM23	Tap water	Stenotrophomonas maltophilia	ETP + CST	R	R	R	S	S	S	R	R	R	R	R	R	R	S
143	RM159	MAT	PM24	Tap water	Pseudomonas aeruginosa	IPM	S	S	S	S	S	S	S	S	S	S	S	S	R	S
144	RM46	MAT	PM24	Tap water	Pseudomonas aeruginosa	MacConkey	S	S	S	S	S	S	S	S	S	S	S	S	R	S
145	RM183	MAT	PM25	Tap water	Pseudomonas aeruginosa	IPM	R	R	S	S	S	S	S	S	S	S	S	S	R	S
146	RM12	MAT	PM26	Tap water	Acinetobacter junii	MacConkey	S	S	S	S	S	S	S	S	S	S	S	S	S	S
147	RM172	MAT	PM26	Tap water	Pseudomonas aeruginosa	IPM	R	R	S	S	S	S	S	S	S	S	S	S	R	S
148	RM224	MAT	PM26	Tap water	Pseudomonas aeruginosa	ETP + CST	S	S	S	S	S	S	S	S	S	S	S	S	R	S
149	RM10A	MAT	PM27	Tap water	Acinetobacter pittii	MacConkey	R	S	S	S	S	S	I	S	S	S	S	S	R	S
150	RM168	MAT	PM27	Tap water	Acinetobacter pittii	ETP	R	R	S	S	R	S	R	S	S	S	S	S	R	S
151	RM169	MAT	PM27	Tap water	Pseudomonas aeruginosa	IPM	S	S	S	S	S	S	S	S	S	S	S	S	R	S
152	RM194	MAT	PM28	Tap water	Pseudomonas aeruginosa	IPM	S	S	S	S	S	S	S	S	S	S	S	S	R	S
153	RM210	MAT	PM28	Tap water	Pseudomonas aeruginosa	ETP + CST	R	R	S	S	S	S	S	S	S	S	S	S	R	S
154	RM147	MAT	PM29	Tap water	Pseudomonas aeruginosa	IPM	S	S	S	S	S	S	S	S	S	S	S	S	R	S
155	RM222	MAT	PM29	Tap water	Pseudomonas aeruginosa	ETP + CST	R	R	S	S	S	S	S	S	S	S	S	S	R	S
156	RM90	MAT	PM29	Tap water	Pseudomonas nitroreducens	MacConkey	R	R	S	S	S	S	R	S	S	S	S	S	R	S
157	RM209	MAT	PM3	Tap water	Pseudomonas aeruginosa	ETP + CST	R	R	S	S	S	S	S	S	S	S	S	S	R	S
158	RM26	MAT	PM3	Tap water	Pseudomonas aeruginosa	MacConkey	S	S	S	S	S	S	S	S	S	S	S	S	S	S
159	RM131	MAT	PM30	Tap water	Pseudomonas aeruginosa	IPM	S	S	S	S	S	S	S	S	S	S	S	S	R	S
160	RM196	MAT	PM30	Tap water	Pseudomonas aeruginosa	IPM	S	S	S	S	S	S	S	S	S	S	S	S	R	S
161	RM217	MAT	PM30	Tap water	Stenotrophomonas maltophilia	ETP + CST	S	S	S	S	S	S	R	R	R	S	S	S	S	S
162	RM238	MAT	PM31	Water Tank	Pseudomonas putida	ETP	R	R	S	S	S	S	S	S	S	S	S	S	R	S
163	RM242	MAT	PM31	Water Tank	Stenotrophomonas maltophilia	IPM	R	R	R	S	R	R	R	R	R	R	R	S	S	S
164	RM248	MAT	PM32	Well water	Cupriavidus gilardii	IPM	R	R	S	S	S	S	R	R	R	R	S	S	S	R	>32	8	-	mcr-5
165	RM268	MAT	PM34	Water Tank	Stenotrophomonas maltophilia	IPM	R	R	R	R	R	R	R	R	R	R	R	S	S	S
166	RM263	MAT	PM37	Water Tank	Pseudomonas aeruginosa	ETP	R	S	R	S	S	S	S	S	S	S	S	S	R	S
167	RM264	MAT	PM37	Water Tank	Pseudomonas aeruginosa	IPM	S	S	S	S	S	S	S	S	S	S	S	S	R	S
168	RM270	MAT	PM38	Water Tank	Stenotrophomonas maltophilia	IPM	R	R	R	R	R	R	R	R	R	R	R	S	R	S
169	RM140	MAT	PM4	Tap water	Pseudomonas aeruginosa	ETP	S	S	S	S	S	S	S	S	S	S	S	S	R	S
170	RM141	MAT	PM4	Tap water	Pseudomonas aeruginosa	IPM	S	S	S	S	S	S	S	S	S	S	S	S	R	S
171	RM138	MAT	PM5	Tap water	Pseudomonas aeruginosa	IPM	S	S	S	S	S	S	S	S	S	S	S	S	R	S
172	RM139	MAT	PM5	Tap water	Pseudomonas aeruginosa	IPM	S	S	S	S	S	S	S	S	S	S	S	S	S	S
173	RM77	MAT	PM5	Tap water	Pseudomonas aeruginosa	MacConkey	S	S	S	S	S	S	S	S	S	S	S	S	S	S
174	RM16	MAT	PM6	Tap water	Pseudomonas aeruginosa	MacConkey	R	S	S	S	S	S	S	S	S	S	S	S	R	S
175	RM175	MAT	PM6	Tap water	Pseudomonas aeruginosa	IPM	R	S	S	S	S	S	S	S	S	S	S	S	R	S
176	RM213	MAT	PM7	Tap water	Pseudomonas aeruginosa	ETP + CST	R	R	R	S	S	S	S	S	S	R	S	S	R	S
177	RM76	MAT	PM20	Tap water	Pseudomonas mendocina	MacConkey	R	S	S	S	S	S	S	S	S	S	S	S	S	S
178	RM40	MAT	PM8	Tap water	Pseudomonas mendocina	MacConkey	S	S	S	S	S	S	S	S	S	S	S	S	S	S
179	RM166	MAT	PM9	Tap water	Pseudomonas aeruginosa	IPM	S	S	S	S	S	S	S	S	S	S	S	S	R	S
180	RM225	MAT	PM9	Tap water	Pseudomonas aeruginosa	ETP + CST	R	R	S	S	S	S	S	S	S	S	S	S	R	S
181	RS3	PH	PS13	Tap water	Acinetobacter baumannii	MacConkey	R	S	S	S	R	S	S	S	S	S	S	S	S	S
182	RS15	PH	PS17	Tap water	Acinetobacter junii	MacConkey	R	S	S	S	S	S	S	S	S	S	S	S	R	S
183	RS16	PH	PS17	Tap water	Acinetobacter junii	MacConkey	R	S	S	S	S	S	S	S	S	S	S	S	R	S
184	RS24	PH	PS18	Tap water	Pseudomonas stutzeri	MacConkey	R	S	S	S	S	S	S	S	S	S	S	S	R	S
185	RS18	PH	PS19	Tap water	Pseudomonas aeruginosa	MacConkey	R	S	S	S	S	S	S	S	S	S	S	S	R	S
186	RS19	PH	PS19	Tap water	Pseudomonas luteola	MacConkey	R	S	S	S	S	S	S	S	S	S	S	S	R	S
187	RS20	PH	PS19	Tap water	Pseudomonas stutzeri	MacConkey	S	S	S	S	S	S	S	S	S	S	S	S	R	S
188	RS10	PH	PS25	Well water	Pseudomonas aeruginosa	MacConkey	R	S	S	S	S	S	S	S	S	S	S	S	R	S
189	RS8	PH	PS25	Well water	Pseudomonas aeruginosa	MacConkey	R	S	S	S	S	S	S	S	S	S	S	S	R	S
190	RS6	PH	PS26	Tap water	Pseudomonas oleovorans	MacConkey	R	S	S	S	S	S	S	S	S	S	S	S	R	S
191	RS7	PH	PS26	Tap water	Pseudomonas oleovorans	MacConkey	R	S	S	S	S	S	S	S	S	S	S	S	R	S
192	RS32	PH	PS30	Well water	Pseudomonas aeruginosa	MacConkey	R	S	S	S	R	S	S	S	S	S	S	S	R	S
193	RS31	PH	PS32	Tap water	Pseudomonas oleovorans	MacConkey	R	R	R	R	R	R	I	R	S	S	S	S	R	S	>32		+	VIM-2
194	RS29	PH	PS33	Water Tank	Pseudomonas stutzeri	MacConkey	R	R	S	S	S	S	S	R	S	S	S	S	R	S	>32		+	VIM-2
195	RS5	PH	PS6	Tap water	Acinetobacter baumannii	MacConkey	R	S	S	S	R	S	I	S	S	S	S	S	S	S
196	RS21	PH	PS9	Tap water	Pseudomonas aeruginosa	MacConkey	R	S	S	S	S	S	S	S	S	S	S	S	R	S
197	RS22	PH	PS9	Tap water	Pseudomonas oleovorans	MacConkey	R	R	S	S	R	S	S	R	S	S	S	S	R	S	16		+	VIM-2
CAC	Cancer hospital
UH	University hospital
PH	Public hospital
MAT	Maternity hospital
ETP	Ertapenem
IPM	Imipenem
CST	Colistin
R	Resistant
S	Susceptible
I	Intermediate
MCNP test	Modified carbaNP test
MIC	Minimum inhibitory concentration
Antibiotics	AK, amikacin; ATM, aztreonam; CAZ, ceftazidime; CIP, ciprofloxacin; CN, gentamicin; CT, colistin; FEP, cefepime; IPM, imipenem; PRL, piperacillin; SXT, trimethoprim/ sulfamethoxazole; TIC, ticarcillin; TIM, ticarcillin/clavulanate; TOB, tobramycin; TPZ, piperacillin/tazobactam
